# Supplementary material for: Effect of Geographic Regions on the Flavor Quality and Non-Volatile Compounds of Chinese Matcha
Source: Foods. 2025 Jan 2;14(1):97. doi: 10.3390/foods14010097 (PMC11720590; doi:10.3390/foods14010097)
Supplement: Supplementary file 1 [file foods-14-00097-s001.zip]

Archive with 1 entries (1 files):
- foods-3336403-supplementary.pdf
